# Supplementary material for: Risk factors for predicting mortality of COVID-19 patients: A systematic review and meta-analysis
Source: PLoS One. 2020 Nov 30;15(11):e0243124. doi: 10.1371/journal.pone.0243124 (PMC7703957; doi:10.1371/journal.pone.0243124)
Supplement: S1 Table — (XLSX) [file pone.0243124.s004.xlsx]

## Sheet: Sheet1
Study	①	②	③	④	⑤	⑥	⑦	⑧	⑨	⑩	⑪	⑫	Score
Tang N	2	2	2	2	1	0	2	0	2	2	2	2	19
Wu CM	2	1	2	2	1	1	2	0	2	2	2	2	19
Zhang J	2	1	2	2	1	0	2	0	2	2	2	2	18
Zhou F	2	2	2	2	2	1	2	0	2	2	2	2	21
Yan XS	2	2	2	2	1	0	2	0	2	2	2	2	19
Yang KY	2	1	2	2	2	2	2	0	2	2	2	2	21
Xu B	2	2	2	2	2	2	1	0	2	2	2	2	21
Xu PP	2	2	2	2	2	2	1	0	2	2	2	2	21
Wang DW	2	1	2	2	1	1	2	0	2	2	2	2	19
Wang K	2	2	2	2	1	2	2	0	2	2	2	2	21
Wang L (1)	2	0	2	2	1	1	2	0	2	2	2	2	18
Wang L (2)	2	2	2	2	0	1	2	0	2	2	2	2	19
Wang Y	2	0	2	2	1	2	2	0	2	2	2	2	19
Cao JL	2	2	2	2	1	1	·2	0	2	2	2	2	18
Chen RC	2	2	2	2	1	0	2	0	2	2	2	2	19
Chen RC (2)	2	2	2	2	1	2	2	0	2	2	2	2	21
Chen T	2	1	2	2	2	2	2	0	2	2	2	2	21
Deng Y	2	2	2	2	2	0	0	0	2	2	2	2	18
Du RH	2	2	2	2	1	0	2	0	2	2	2	2	19
Fan H	2	1	2	2	1	1	2	0	2	2	2	2	19
Goicoechea M	2	1	2	2	2	0	2	0	2	2	2	2	18
Giacomelli A	2	2	2	2	1	0	2	0	2	2	2	2	19
Huang J	2	1	2	2	1	0	2	0	2	2	2	2	18
Javanian M	2	2	2	2	0	0	2	0	2	2	2	2	18
Li LL	2	2	2	2	1	0	2	0	2	2	2	2	19
Nowak B	2	2	2	2	0	0	2	0	2	2	2	2	18
Ruan QR	2	1	2	2	2	0	2	0	2	2	2	2	19
Shi Q	2	2	2	2	2	1	2	0	2	2	2	2	21
Shi SB	2	1	2	2	2	2	2	0	2	2	2	2	21
Sun H	2	1	2	2	2	0	1	0	2	2	2	2	18
