# Supplementary material for: Risk factors for predicting mortality of COVID-19 patients: A systematic review and meta-analysis
Source: PLoS One. 2020 Nov 30;15(11):e0243124. doi: 10.1371/journal.pone.0243124 (PMC7703957; doi:10.1371/journal.pone.0243124)
Supplement: S2 Table — Abbreviation: CI, confidence interval; NA, not available. (XLSX) [file pone.0243124.s005.xlsx]

## Sheet: Sheet1
No.	Author	Year	Country	Fever (%)		Fatigue (%)		Sore throat (%)		Cough (%)		Chest pain (%)		Dyspnea (%)		Chest tightness (%)		Expectoration (%)		Dizziness (%)		Headache (%)		Myalgia (%)		Vomiting (%)		Diarrhea (%)		Abdominal pain (%)		Nausea (%)		Anorexia (%)		Hemoptysis (%)		Shiver (%)
				S	NS	S	NS	S	NS	S	NS	S	NS	S	NS	S	NS	S	NS	S	NS	S	NS	S	NS	S	NS	S	NS	S	NS	S	NS	S	NS	S	NS	S	NS
1	Cao JL	2020	China	72	71	55	53	NA	NA	49	47	NA	NA	NA	NA	NA	NA	NA	NA	NA	NA	NA	NA	34	29	NA	NA	9	18	NA	NA	NA	NA	NA	NA	NA	NA	NA	NA
2	Chen RC	2020	China	93	97	35	30	3	6	74	85	NA	NA	38	70	NA	NA	28	43	NA	NA	7	7	13	11	3	5	3	1	NA	NA	NA	NA	NA	NA	1	4	9	9
3	Chen RC (2)	2020	China	88	88	43	44	NA	NA	70	77	NA	NA	19	74	NA	NA	36	50	NA	NA	15	21	NA	NA	NA	NA	4	2	NA	NA	NA	NA	NA	NA	NA	NA	13	5
4	Chen T	2020	China	90	92	45	57	5	4	66	70	NA	NA	31	62	30	49	30	31	7	9	12	10	24	19	6	5	31	24	8	5	10	7	22	27	2	4	NA	NA
5	Deng Y	2020	China	81	87	NA	NA	NA	NA	33	43	NA	NA	19	71	NA	NA	12	32	NA	NA	6	6	NA	NA	NA	NA	12	17	NA	NA	NA	NA	NA	NA	2	5	NA	NA
6	Du RH	2020	China	99	100	37	62	NA	NA	84	67	NA	NA	45	86	NA	NA	27	57	NA	NA	8	24	17	33	NA	NA	NA	NA	NA	NA	NA	NA	NA	NA	6	0	NA	NA
7	Goicoechea M	2020	Spain	60	82	20	36	NA	NA	NA	NA	NA	NA	NA	NA	NA	NA	NA	NA	NA	NA	NA	NA	NA	NA	NA	NA	NA	NA	NA	NA	NA	NA	NA	NA	NA	NA	NA	NA
8	Giacomelli A	2020	Italy	68	65	NA	NA	6	0	54	46	NA	NA	36	31	NA	NA	NA	NA	NA	NA	7	0	NA	NA	NA	NA	NA	NA	NA	NA	NA	NA	NA	NA	NA	NA	NA	NA
9	Huang J	2020	China	79	88	NA	NA	NA	NA	74	88	NA	NA	11	63	NA	NA	44	63	NA	NA	NA	NA	NA	NA	NA	NA	2	6	NA	NA	NA	NA	NA	NA	NA	NA	NA	NA
10	Javanian M	2020	Iran	77	79	77	79	28	16	81	84	38	63	81	84	NA	NA	47	37	38	53	62	47	51	47	42	58	15	11	20	16	NA	NA	84	95	7	5	NA	NA
11	Li LL	2020	China	97	100	66	80	NA	NA	87	32	NA	NA	18	80	NA	NA	25	48	NA	NA	NA	NA	38	36	NA	NA	18	16	NA	NA	NA	NA	31	68	NA	NA	NA	NA
12	Nowak B	2020	Poland	47	35	33	35	NA	NA	40	15	NA	NA	31	50	NA	NA	NA	NA	NA	NA	NA	NA	NA	NA	NA	NA	6	2	NA	NA	NA	NA	NA	NA	NA	NA	NA	NA
13	Ruan QR	2020	China	83	87	27	22	NA	NA	72	75	NA	NA	62	87	NA	NA	31	43	NA	NA	NA	NA	12	13	NA	NA	NA	NA	NA	NA	NA	NA	NA	NA	0	4	NA	NA
14	Shi Q	2020	China	78	79	55	66	NA	NA	56	57	NA	NA	32	60	NA	NA	NA	NA	NA	NA	4	0	13	11	NA	NA	14	9	NA	NA	NA	NA	52	62	NA	NA	NA	NA
15	Sun H	2020	China	85	88	NA	NA	NA	NA	74	73	NA	NA	NA	NA	NA	NA	NA	NA	NA	NA	NA	NA	NA	NA	NA	NA	30	30	4	4	NA	NA	NA	NA	NA	NA	NA	NA
19	Wang DW	2020	China	97	100	63	74	13	5	64	58	NA	NA	23	79	NA	NA	NA	NA	8	0	8	0	32	26	2	5	3	21	1	5	7	0	29	42	NA	NA	NA	NA
16	Wang K	2020	China	71	74	45	62	6	1	76	76	8	5	51	89	35	66	NA	NA	10	12	12	8	21	14	10	1	34	27	3	0	NA	NA	NA	NA	NA	NA	NA	NA
18	Wang L (1)	2020	China	93	88	40	41	4	5	55	47	NA	NA	37	59	27	23	28	27	4	3	4	0	6	2	NA	NA	13	13	NA	NA	4	2	29	23	NA	NA	NA	NA
17	Wang Y	2020	China	88	87	48	49	NA	NA	65	72	NA	NA	51	75	NA	NA	39	40	NA	NA	NA	NA	NA	NA	NA	NA	30	22	NA	NA	NA	NA	27	26	NA	NA	NA	NA
20	Wu CM	2020	China	97	89	NA	NA	NA	NA	88	75	NA	NA	53	66	NA	NA	55	43	NA	NA	NA	NA	NA	NA	NA	NA	NA	NA	NA	NA	NA	NA	NA	NA	NA	NA	NA	NA
21	Xu PP	2020	China	84	79	33	42	NA	NA	70	76	NA	NA	9	55	NA	NA	NA	NA	NA	NA	9	9	15	21	NA	NA	8	6	2	0	7	9	NA	NA	NA	NA	NA	NA
22	Xu B	2020	China	82	82	80	100	5	7	76	82	7	7	NA	NA	NA	NA	NA	NA	9	18	4	4	24	11	NA	NA	24	21	NA	NA	9	25	78	96	NA	NA	NA	NA
23	Yang XB	2020	China	100	97	NA	NA	NA	NA	75	78	5	0	60	66	NA	NA	NA	NA	NA	NA	5	6	10	13	5	3	NA	NA	NA	NA	NA	NA	NA	NA	NA	NA	NA	NA
24	Yang KY	2020	China	76	83	36	38	NA	NA	72	80	NA	NA	10	55	30	45	31	48	NA	NA	NA	NA	NA	NA	NA	NA	13	8	NA	NA	NA	NA	NA	NA	NA	NA	9	5
25	Zhang J	2020	China	64	75	18	0	NA	NA	46	38	NA	NA	0	25	NA	NA	NA	NA	NA	NA	NA	NA	NA	NA	NA	NA	NA	NA	NA	NA	NA	NA	NA	NA	NA	NA	NA	NA
26	Zhou F	2020	China	94	94	21	28	NA	NA	82	72	NA	NA	NA	NA	NA	NA	22	26	NA	NA	NA	NA	15	15	NA	NA	5	4	NA	NA	NA	NA	NA	NA	NA	NA	NA	NA
Abbreviation: S: survivors; NS: non-survivors
