# Supplementary material for: Risk factors for predicting mortality of COVID-19 patients: A systematic review and meta-analysis
Source: PLoS One. 2020 Nov 30;15(11):e0243124. doi: 10.1371/journal.pone.0243124 (PMC7703957; doi:10.1371/journal.pone.0243124)
Supplement: S3 Table — Abbreviation: CI, confidence interval; SD, standard deviation. (XLSX) [file pone.0243124.s006.xlsx]

## Sheet: 白细胞
Author	Year	Country	Number of the total patients	Non‐survivors			Survivors
				Mean	SD	Number of the patients	Mean	SD	Number of the patients
Leukocytes (×109/L)
Chen RC	2020	China	548	9.353	5.188	103	5.91	2.923	445
Chen T	2020	China	274	10	5.557	113	5	1.945	161
Deng Y	2020	China	225	7.757	4.733	109	4.6733	1.697	116
Du RH	2020	China	179	8.933	6.699	21	5.4	2.619	158
Fan H *	2020	China	73	7.773	4.413	47	7.247	4.235	26
Giacomelli A	2020	Italy	233	6.833	3.21	48	5.667	2.017	185
Huang J	2020	China	299	7	5.2	16	4.8	2.1	283
Li LL	2020	China	93	5	1.572	25	4.733	1.515	68
Ruan QR	2020	China	150	10.62	4.76	68	6.76	3.49	82
Shi SB	2020	China	671	10.467	4.706	62	5.3	2.452	609
Sun H	2020	China	244	9.92	5.41	121	5.5	1.703	123
Wang DW	2020	China	107	7.2	4.566	19	4.533	1.809	88
Wang L (1)	2020	China	339	9.043	6.05	65	5.823	2.497	274
Wang Y	2020	China	344	9.5	5.396	133	5.4	2.165	211
Wu CM *	2020	China	84	8.65	4.246	44	7.547	4.952	40
Xu B	2020	China	145	7.16	4.179	28	5.337	2.439	117
Yang KY	2020	China	205	7.967	6.843	40	5.267	2.244	165
Yan XS	2020	China	1004	15.087	5.344	40	6.183	2.302	964
Zhou F	2020	China	191	10.2	5.332	54	5.733	2.547	137
Lymphocytes (×109/L)
Chen RC	2020	China	548	0.59	0.211	103	1	0.461	445
Chen T	2020	China	274	0.567	0.225	113	1.033	0.524	161
Deng Y	2020	China	225	0.607	0.293	109	0.997	0.413	116
Du RH	2020	China	179	0.667	0.239	21	0.833	0.374	158
Fan H *	2020	China	73	0.64	0.359	47	0.857	0.792	26
Giacomelli A	2020	Italy	233	0.867	0.382	48	1.067	0.448	185
Goicoechea M	2020	Spain	36	0.67	0.41	11	0.83	0.41	25
Huang J	2020	China	299	0.6	0.3	16	1.2	0.5	283
Li LL	2020	China	93	0.867	0.472	25	1.233	0.53	68
Ruan QR	2020	China	150	0.6	0.32	68	1.42	2.14	82
Sun H	2020	China	244	0.527	0.278	121	0.997	0.48	123
Wang DW	2020	China	107	0.8	0.481	19	0.967	0.452	88
Wang L (1)	2020	China	339	0.6	0.341	65	1.007	0.514	274
Wang Y	2020	China	344	0.567	0.225	133	1.067	0.448	211
Wu CM *	2020	China	84	0.603	0.199	44	0.843	0.469	40
Xu B	2020	China	145	0.607	0.484	28	0.983	0.54	117
Yang KY	2020	China	205	0.62	0.415	40	1.117	0.628	165
Yang XB	2020	China	52	0.62	0.37	32	0.74	0.4	20
Yan XS	2020	China	1004	0.32	0.238	40	1.01	0.564	964
Zhou F	2020	China	191	0.633	0.228	54	1.133	0.524	137
Procalcitonin (ng/mL)
Chen RC	2020	China	548	0.183	0.188	103	0.057	0.015	445
Chen T	2020	China	274	0.373	0.383	113	0.053	0.037	161
Du RH	2020	China	179	0.233	0.318	21	0.1	0.15	158
Goicoechea M	2020	Spain	36	1.067	1.951	11	0.49	0.511	25
Huang J	2020	China	299	0.3	0.3	16	0.2	0.6	283
Shi SB	2020	China	671	0.727	1.093	62	0.057	0.045	609
Sun H	2020	China	244	0.503	0.653	121	0.057	0.045	123
Wang L (1)	2020	China	339	0.487	0.773	65	0.077	0.067	274
Wang Y	2020	China	344	0.347	0.427	133	0.053	0.045	211
Yang KY	2020	China	205	0.93	1.869	40	0.08	0.06	165
Zhou F	2020	China	191	0.233	0.305	54	0.1	0	137
D-Dimer (μg/mL)
Chen RC	2020	China	548	6.887	11.94	103	0.863	0.803	445
Chen T	2020	China	274	8.967	14.794	113	0.733	0.748	161
Du RH	2020	China	179	4	8.03	21	0.667	0.673	158
Giacomelli A	2020	Italy	233	2.511	2.987	48	0.927	0.737	185
Goicoechea M	2020	Spain	36	0.844	1.265	11	0.498	0.507	25
Huang J	2020	China	299	6	16.1	16	1.3	3.9	283
Li LL	2020	China	93	1	1.415	25	0.333	0.227	68
Sun H	2020	China	244	8.883	14.638	121	0.963	0.87	123
Tang N	2020	China	183	2.72	3.578	21	0.75	0.703	162
Wang DW	2020	China	107	8.773	14.329	19	2.087	1.651	88
Wang L (1)	2020	China	339	7.57	11.9	65	1.217	1.14	274
Wang Y	2020	China	344	12.767	22.335	133	0.867	0.821	211
Wu CM *	2020	China	84	5.353	7.518	44	0.66	0.669	40
Xu B	2020	China	145	7.03	14.491	28	0.623	0.458	117
Yan XS	2020	China	1004	10.263	13.741	40	1.08	1.344	964
Zhang J	2020	China	19	4.25	6.969	8	0.623	0.467	11
Zhou F	2020	China	191	9.267	14.928	54	0.633	0.524	137
Lactate dehydrogenase (LDH) (U/L)
Chen T	2020	China	274	570.433	213.868	113	266.267	76.451	161
Fan H *	2020	China	73	458.933	226.974	47	278.067	95.532	26
Giacomelli A	2020	Italy	233	491	257.548	48	318.333	118.053	185
Goicoechea M	2020	Spain	36	274	32	11	225	59	25
Huang J	2020	China	299	531.1	487.3	16	229.1	122.5	283
Ruan QR	2020	China	150	905.8	2619.1	68	297.9	110.4	82
Wang DW	2020	China	107	432.667	267.524	19	242.3	119.086	88
Wang L (1)	2020	China	339	480.667	214.558	65	287	100.61	274
Wang L (2)	2020	China	202	458	241.01	33	260.333	71.034	169
Wang Y	2020	China	344	540	192.617	133	274.333	105.995	211
Wu CM *	2020	China	84	467.833	166.685	44	353	94.194	40
Yan XS	2020	China	1004	581.25	362.358	40	240.333	103.939	964
Zhou F	2020	China	191	517.667	233.064	54	263.5	74.175	137
Ferritin (ng/mL)
Chen RC	2020	China	548	1338.12	947.698	103	609.08	496.606	445
Chen T	2020	China	274	1523.3	991.842	113	539.267	453.618	161
Li LL	2020	China	93	810	409	25	489	381	68
Ruan QR	2020	China	150	1297.6	1030.9	68	614	752.2	82
Sun H	2020	China	244	1680	1117.94	121	596.667	367.574	123
Zhou F	2020	China	191	1388.07	968.13	54	562.9	492.626	137
